# Supplementary material for: Subcellular proteomics of dopamine neurons in the mouse brain
Source: eLife. 2022 Jan 31;11:e70921. doi: 10.7554/eLife.70921 (PMC8860448; doi:10.7554/eLife.70921)
Supplement: Figure 1—source data 1. [file elife-70921-fig1-data1.zip]

Archive with 3 entries (3 files):
- Figure1d_StrepHRP_Raw.tif
- Figure1d_V5_Raw.tif
- Figure1d_LabeledBlots.pdf
