# Supplementary material for: Subcellular proteomics of dopamine neurons in the mouse brain
Source: eLife. 2022 Jan 31;11:e70921. doi: 10.7554/eLife.70921 (PMC8860448; doi:10.7554/eLife.70921)
Supplement: Figure 2—source data 6. [file elife-70921-fig2-data6.zip]

Archive with 3 entries (3 files):
- Figure2b_StrepHRP_Raw.tif
- Figure2b_StrepHRP_HiContrast.tif
- Figure2b_LabeledBlots.pdf
