# Supplementary material for: Subcellular proteomics of dopamine neurons in the mouse brain
Source: eLife. 2022 Jan 31;11:e70921. doi: 10.7554/eLife.70921 (PMC8860448; doi:10.7554/eLife.70921)
Supplement: Figure 4—source data 1. [file elife-70921-fig4-data1.zip]

Archive with 4 entries (4 files):
- Figure4a_LabeledBlots.pdf
- Figure4a_StrepHRP_Raw.tif
- Figure4a_SYP-BIIItub_Raw.tif
- Figure4a_TH_Raw.tif
