# Supplementary material for: Subcellular proteomics of dopamine neurons in the mouse brain
Source: eLife. 2022 Jan 31;11:e70921. doi: 10.7554/eLife.70921 (PMC8860448; doi:10.7554/eLife.70921)
Supplement: Figure 5—source data 4. [file elife-70921-fig5-data4.zip]

Archive with 3 entries (3 files):
- Figure5b_LabeledBlots.pdf
- Figure5b_StrepHRP_HiContrast.tif
- Figure5b_StrepHRP_Raw.tif
