# Supplementary material for: Subcellular proteomics of dopamine neurons in the mouse brain
Source: eLife. 2022 Jan 31;11:e70921. doi: 10.7554/eLife.70921 (PMC8860448; doi:10.7554/eLife.70921)
Supplement: Figure 6—source data 2. [file elife-70921-fig6-data2.zip]

Archive with 1 entries (1 files):
- Figure6-SourceData3
